# Supplementary material for: Transition to Piscivory Seen Through Brain Transcriptomics in a Juvenile Percid Fish: Complex Interplay of Differential Gene Transcription, Alternative Splicing, and ncRNA Activity
Source: J Exp Zool A Ecol Integr Physiol. 2024 Dec 4;343(2):257–77. doi: 10.1002/jez.2886 (PMC11788885; doi:10.1002/jez.2886)
Supplement: Supplementary file 2 — Supporting information. [file JEZ-343-257-s003.xlsx]

## Sheet: TableS3_DT_transcripts
Significantly differentially transcribed transcripts						upregulated in planktivores (N)			upregulated in piscivores (L)									Z=zebrafish
ID/symbol	aka/note	ensembl	log2FoldChange	pvalue	padj	L1B	L2B	L3B	N2B	N3B	N4B		chr#	ex#	Gene ID	Transcript	Full name/Gene description	trans. length	protein aa
pmchl	Pmch1; fj37c10; wu:fj37c10		-7.25356	4.71e-05	0.00857402	0	1.20703	2.29193	47.5706	487.775	12.2542		14	1	116034793	XM_031277535.2	pro-melanin-concentrating hormone, like	656	135
hoxc8a		ENSSLUG00000023383	-6.39329	9.12e-05	0.014222	0	1.20703	0	1.01214	42.8255	68.7599		12	2	116038666	XM_031283227.2	homeobox C8a	2336	250
LOC116046486	myha, myhca, fmyhc2.3	ENSSLUG00000020579	-6.31904	1.11e-08	6.72e-06	0	0	3.43789	34.4128	60.246	196.749		7	39	116046486	XM_036003374.1	myosin heavy chain, fast skeletal muscle-like	771	256
LOC116038351	Lmx1		-5.68834	4.23e-05	0.00801812	0	0	1.14596	16.1942	17.4205	35.4011		14	8	116038351	XM_031282679.2	LIM/homeobox protein LMX-1.2-like	2138	365
LOC116046488		ENSSLUG00000020761	-5.31154	1.98e-05	0.00445677	1.41211	1.20703	0	16.1942	24.6791	58.548		7	80	116046488	XM_036003196.1	uncharacterized, potential Myosin	11788	3861
pde9al	pde9ac		-3.88151	5.02e-05	0.00894806	7.06054	8.44922	9.1677	67.8134	290.342	6.12712		5	20	116047972	XM_031297031.2 which of 2	phosphodiesterase 9ac, isoforms X1, X2	2136	574
LOC116046512	myha, myhca, fmyhc2.3		-3.82591	0.000221113	0.0262758	5.64843	1.20703	1.14596	7.08498	33.3894	68.7599		7	118	116046512	XM_036003368.1	myosin heavy chain, fast skeletal muscle-like, X1-X6	5808	1930
ckmb		ENSSLUG00000012056	-3.77105	9.1e-22	6.28e-18	16.9453	7.24219	13.7516	191.294	176.383	145.689		5	9	116053212	XM_036001032.1	creatine kinase, muscle b	1702	380
LOC116046492	myha, myhca, fmyhc2.3		-3.59414	1.8e-07	7.74e-05	4.23632	3.6211	2.29193	37.4492	37.0187	46.2938		7	119	116046492	XM_036003362.1	myosin heavy chain, fast skeletal muscle-like, X1-X5	5895	1930
ckma		ENSSLUG00000011167	-3.51879	1.75e-26	3.61e-22	36.7148	21.7266	19.4814	357.285	269.293	256.658		13	8	116058112	XM_031310751.2	creatine kinase, muscle a	1743	381
gpr151	gpr151		-3.513	3.45e-05	0.00667706	9.88476	4.82813	9.1677	9.10926	98.7164	163.39		1	1	116064231	XM_036004137.1	G protein-coupled receptor 151	2280	440
nkx2.4a		ENSSLUG00000023932	-3.32739	0.000230513	0.0266352	16.9453	6.03516	3.43789	109.311	144.445	8.16949		18	2	116042502	XM_031288688.2	NK2 homeobox 4a, X1-X2	1754	349
tnnc2		ENSSLUG00000004919	-3.19069	4.3e-09	3.7e-06	11.2969	3.6211	5.72981	61.7405	66.7787	55.8249		12	6	116040648	XM_031286158.2	troponin C2, fast skeletal type, tandem duplicate 2	1346	160
LOC116044757		ENSSLUG00000001596	-2.9371	0.000193559	0.0236886	5.64843	12.0703	19.4814	15.1821	182.19	89.1836		24	2	116044757	XM_031292218.2	pro-opiomelanocortin-like	642	213
pyyb		ENSSLUG00000018479	-2.84893	0.000149087	0.0195162	1.41211	13.2774	3.43789	30.3642	36.2928	65.3559		22	4	116044219	XM_035997558.1	peptide Yyb + XM_031291242.2	633	95
LOC116040913	lrrc47		-2.72237	0.000501728	0.0472226	1.41211	3.6211	5.72981	20.2428	19.5981	32.678		12	8	116040913	XM_031286650.1	leucine-rich repeat-containing protein 47-like	1500	405
LOC116048748			-2.67927	4.95e-05	0.00889468	4.23632	3.6211	11.4596	37.4492	58.7943	29.274		22	6	116048748	XR_004896300.1	ncRNA	1381	n/a
LOC116036365	tnni2a.2	ENSSLUG00000009963	-2.51108	0.000314078	0.0334849	22.5937	4.82813	3.43789	35.4249	63.8753	72.1639		7	8	116036365	XM_031279901.2	troponin I, fast skeletal muscle-like, X1-X2	766	171
skor2			-2.50708	0.000465792	0.04523	31.0664	22.9336	3.43789	38.4613	103.797	181.09		14	9	116045138	XM_031292659.2	SKI family transcriptional corepressor 2	4628	805
acta1b	acta1	ENSSLUG00000006487	-2.37895	3.08e-08	1.63e-05	77.666	37.418	26.3571	189.27	200.336	339.715		3	7	116060522	XM_031314123.2	actin alpha 1, skeletal muscle b	1628	377
LOC116049801		ENSSLUG00000010927	-2.34093	0.000499419	0.0472226	7.06054	2.41406	6.87578	26.3156	23.9532	31.9972		10	1	116049801	XR_004104903.2	snoRNA U85	315	n/a
myl1		ENSSLUG00000024342	-2.27014	9.02e-05	0.014222	19.7695	3.6211	9.1677	46.5584	52.9875	54.4633		8	6	116037748	XM_031281740.2	myosin, light chain 1, alkali; skeletal, fast	1220	191
mylpfa	mylpf	ENSSLUG00000019565	-2.22605	5.8e-07	0.000199934	69.1933	24.1406	33.2329	155.87	149.526	281.847		21	7	116063865	XM_031318861.2	myosin light chain, phosphorylatable, fast skeletal muscle a	1482	170
LOC116044318		ENSSLUG00000012853	-2.22165	2.1e-07	8.51e-05	135.562	35.0039	77.9255	283.399	401.398	469.065		22	6	116044318	XM_031291426.2	parvalbumin beta-like	950	109	related	XR_004896336.1 878 nt
atp2a1l		ENSSLUG00000020907	-2.1053	1.49e-11	2.38e-08	70.6054	50.6953	33.2329	201.416	237.355	220.576		22	24	116061048	XM_031314927.2	ATPase sarcoplasmic/endoplasmic reticulum Ca2+ transporting 1, like	3786	995	X2	XM_031314928.2
fosab		ENSSLUG00000025189	-2.01091	3.05e-05	0.00615059	553.546	170.192	138.661	726.716	1175.89	1567.18		19	4	116066292	XM_031322272.2	v-fos FBJ murine osteosarcoma viral oncogene homolog Ab	1816	378
LOC116044471	mylz3	ENSSLUG00000026113	-1.98832	8.15e-05	0.013086	59.3085	15.6914	21.7733	99.1897	110.33	170.198		24	6	116044471	XM_031291674.1	myosin light chain 3, muscle isoform-like, Predicted to enable calcium ion binding activity.	1042	177
dusp1		ENSSLUG00000016422	-1.91171	3.14e-10	4.06e-07	122.853	96.5626	91.677	260.12	397.043	509.232		1	4	116064228	XM_031319279.2	dual specificity phosphatase 1	2318	377
tnnt3a		ENSSLUG00000010068	-1.91017	1.93e-07	7.96e-05	39.539	21.7266	30.941	103.238	97.9906	142.966		7	17	116036350	XM_036003690.1	troponin T type 3a (skeletal, fast), X1-X11	1229	311
LOC116049973		ENSSLUG00000004158	-1.89526	1.04e-17	4.32e-14	165.217	106.219	147.829	491.9	548.747	515.359		21	5	116049973	XM_031300025.2	nucleoside diphosphate kinase A-like	588	149
LOC116035415			-1.80506	7.64e-06	0.00210792	2831.28	2070.06	1560.8	11729.7	3219.9	7630.99		17	4	116035415	XM_035993950.1	polymeric immunoglobulin receptor-like, X1-X2	1843	310
LOC116050231	klf15	ENSSLUG00000016100	-1.75827	8.98e-10	9.29e-07	50.8359	45.8672	37.8168	138.663	170.576	143.647		6	3	116050231	XM_031300197.2	Krueppel-like factor 15	2308	463
ch25h		ENSSLUG00000007759	-1.74387	1.95e-05	0.00445677	22.5937	56.7305	26.3571	104.25	112.508	138.201		22	4	116058002	XM_031310614.2	cholesterol 25-hydroxylase	1782	258		XM_031310613.2
LOC116047371		ENSSLUG00000000202	-1.60171	1.78e-07	7.74e-05	77.666	44.6602	58.4441	205.464	193.804	147.732		16	7	116047371	XM_031296141.2	uncharacterized protein	1477	445
si:ch211-117k10.3	ortholog to hsa klf15		-1.57761	3.25e-09	3.06e-06	156.744	89.3204	112.304	304.654	395.591	364.904		6	3	116036683	XM_036002353.1	Predicted to enable metal ion binding activity, Krueppel-like factor 15	2903	421
ier2a		ENSSLUG00000015027	-1.56595	5.19e-07	0.000181924	148.271	113.461	76.7795	265.181	309.215	423.452		21	1	116051977	XM_031302463.2	immediate early response 2a	1120	182
ciarta			-1.5595	5.18e-08	2.55e-05	361.5	179.848	340.351	866.392	1000.96	729.808		16	6	116047310	XM_031296017.2	circadian associated repressor of transcription a	1826	342		XM_031296018.2
pkmb		ENSSLUG00000001219	-1.55206	5.75e-05	0.009751	22.5937	21.7266	27.5031	85.0197	68.9563	57.8672		7	11	116038673	XM_031283237.2	pyruvate kinase M1/2b	2048	546
msantd4			-1.52413	1.11e-05	0.00280916	393.978	142.43	246.382	888.659	752.713	607.266		5	7	116048253	XM_031297240.2	Myb/SANT-like DNA-binding domain containing 4 with coiled-coils	2255	421		plus4 more transcripts
LOC116051512			-1.50972	1.09e-08	6.72e-06	111.557	76.043	79.0714	290.484	251.872	215.13		6	3	116051512	XR_004897568.1	uncharacterized ncRNA	1334	n/a		XR_004897569.1
zgc:66479	LOC116062039	ENSSLUG00000024799	-1.50017	5.35e-06	0.00157943	73.4296	59.1446	77.9255	279.351	161.866	155.901		12	5	116062039	XM_031316497.2	uncharacterized abhydrolase domain-containing protein DDB_G0269086	3940	582	X1-X5	plus 4 more transcripts	XP_031172357.1	plus 4 more
LOC116058717			-1.47069	2.31e-05	0.00508496	87.5507	78.4571	98.5528	362.346	161.866	211.045		12	2	116058717	XR_004107098.2	uncharacterized ncRNA	1588	n/a
stk35		ENSSLUG00000017101	-1.46588	1.73e-05	0.0040657	91.787	89.3204	183.354	419.026	267.115	324.057		12	3	116058556	XM_031311426.2	serine/threonine kinase 35	3232	427
per1b		ENSSLUG00000010714	-1.41912	1.82e-13	4.28e-10	843.029	608.344	781.546	1714.56	2181.2	2071.65		17	20	116048975	XM_031298285.2	period circadian clock 1b, X1-X3	6356	1447		XM_031298286.2	XM_031298287.2
aqp8a.1	aqp8	ENSSLUG00000015716	-1.39933	4.65e-05	0.00857402	77.666	49.4883	80.2174	236.841	184.367	126.627		22	5	116044341	XM_031291467.2	aquaporin 8a, tandem duplicate 1	1769	259
pnp5a		ENSSLUG00000002729	-1.3882	2.34e-05	0.00508906	52.248	33.7969	34.3789	114.372	106.701	92.5876		17	6	116053360	XM_031304444.2	purine nucleoside phosphorylase 5a	1117	291
znf395b		ENSSLUG00000013264	-1.37775	3.85e-10	4.69e-07	562.019	375.387	359.832	1077.93	1220.89	1066.8		9	10	116046990	XM_031295472.2	zinc finger protein 395b, X1-X2	2469	457		XM_031295473.2
LOC116049802		ENSSLUG00000010928	-1.36107	0.000502295	0.0472226	121.441	142.43	347.227	420.038	638.753	513.316		10	1	116049802	XR_004104904.1	snoRNA U85	325	n/a
fkbp5		ENSSLUG00000017747	-1.3567	0.00016848	0.0215103	1050.61	407.977	561.522	2381.57	1390.74	1399.03		6	11	116041585	XM_031287546.2	FKBP prolyl isomerase 5	3621	455		XM_031287548.2
znf704		ENSSLUG00000002191	-1.32608	8.31e-05	0.0132171	434.929	184.676	239.506	615.381	924.015	610.67		16	9	116047435	XM_031296260.2	zinc finger protein 704, X1-X3	4219	522		XM_031296261.2	XM_031296262.2
LOC116041221	grb10a	ENSSLUG00000022708	-1.32571	4.47e-06	0.00136973	200.519	114.668	199.397	356.273	534.23	397.582		16	25	116041221	XM_035993085.1	growth factor receptor-bound protein 10-like growth factor receptor-bound protein 10-like, 3x X1+X2-X4	7588	602	XR_004102872.2	XM_031287103.2	and more
ier2b	ier2		-1.3217	0.000222321	0.0262758	422.22	188.297	179.916	481.779	741.099	748.189		4	1	116042556	XM_031288778.2	immediate early response 2b	1620	186
hlx1	hlx	ENSSLUG00000000077	-1.32165	0.000213293	0.0257985	45.1875	60.3516	55.0062	128.542	91.4578	181.771		19	4	116066453	XM_031322553.2	H2.0-like homeo box 1 (Drosophila), X1-X2	1941	380		XM_031322554.2
LOC116043730			-1.30801	2.03e-08	1.14e-05	255.592	223.301	220.025	734.814	525.52	471.107		12	9	116043730	XR_004898995.1	uncharacterized ncRNA	1508	n/a	plus more:	XR_004898993.1	XR_004898994.1	XR_004103531.2
LOC116049806		ENSSLUG00000010930	-1.29098	1.59e-05	0.00381581	98.8476	161.742	200.543	303.642	437.691	389.412		10	1	116049806	XR_004104908.2	snoRNA U85	321	n/a
igf2bp1		ENSSLUG00000014270	-1.29048	8.16e-05	0.013086	79.0781	78.4571	53.8602	126.517	225.015	163.39		2	15	116063157	XM_031318022.2	insulin-like growth factor 2 mRNA binding protein 1	5414	60		XM_031318030.2
cebpd		ENSSLUG00000000993	-1.27767	5.46e-10	5.94e-07	210.404	175.02	226.901	444.329	473.984	565.057		9	1	116045999	XM_031294078.2	CCAAT enhancer binding protein delta	1416	291
LOC116037773		ENSSLUG00000025297	-1.27763	4.5e-06	0.00136973	262.652	135.188	209.711	525.301	539.311	406.432		18	5	116037773	XM_031281779.2	mitochondrial basic amino acids transporter, X1-X2	3883	310		XM_035994459.1
dct		ENSSLUG00000000626	-1.27391	0.000377666	0.038862	25.4179	30.1758	34.3789	79.959	77.6666	61.2712		8	9	116047673	XM_036004267.1	dopachrome tautomerase	2500	516		XM_031296594.2
socs3a	socs3	ENSSLUG00000013445	-1.23952	0.000112352	0.0164806	40.9511	54.3164	52.7143	124.493	90.0061	136.158		21	2	116059581	XM_031312758.2	suppressor of cytokine signaling 3a	2156	205
LOC116067703	vdrb	ENSSLUG00000000609	-1.23094	1.36e-15	4.69e-12	364.324	342.797	340.351	764.166	868.85	823.076		6	10	116067703	XM_031324214.2	vitamin D3 receptor B	7176	425
LOC116056321			-1.22807	6.99e-09	5.16e-06	121.441	132.774	144.391	335.018	328.813	272.316		3	10	116056321	XM_035999162.1	zinc finger protein 395-like	1710	422		XM_031308515.2
LOC118494112			-1.2189	0.000155951	0.0200831	94.6113	57.9375	50.4224	136.639	180.738	151.816		21	3	118494112	XR_004896171.1	uncharacterized ncRNA	2225	n/a
ddit4		ENSSLUG00000006393	-1.21838	1.01e-08	6.5e-06	793.605	779.743	699.037	2228.73	1660.03	1400.39		22	3	116061455	XM_031315674.2	DNA-damage-inducible transcript 4	1488	227		XM_031315675.2	XM_031315676.2
asb5b	asb5	ENSSLUG00000023991	-1.2127	1.05e-06	0.000354884	169.453	175.02	129.494	453.439	309.215	336.311		4	8	116046929	XM_031295391.2	ankyrin repeat and SOCS box containing 5b, X1-X2	1434	306		XM_031295393.1
tdh		ENSSLUG00000008498	-1.20354	1.24e-09	1.22e-06	631.212	461.086	485.888	1044.53	1339.2	1245.85		19	10	116065996	XM_031321706.2	L-threonine dehydrogenase	2368	374		XM_031321707.2
tefb		ENSSLUG00000023601	-1.18763	5.07e-09	4.19e-06	1844.21	1324.11	1532.15	4269.21	3363.62	3073.09		21	5	116065423	XM_031320927.2	TEF transcription factor, PAR bZIP family member b, X1-X2	4269	366		XM_031320928.2
prodha		ENSSLUG00000022115	-1.13593	3.59e-09	3.23e-06	766.775	678.352	681.848	1795.54	1636.08	1243.12		1	14	116034936	XM_031277712.2	proline dehydrogenase (oxidase) 1a, mitochondrial	2921	621
LOC116040711	vdra	ENSSLUG00000022658	-1.06129	1.55e-06	0.000507259	135.562	102.598	113.45	245.95	228.645	257.339		12	13	116040711	XM_036007993.1	vitamin D3 receptor A, X1+4x X2	4843	421		XM_031286287.2 + more
LOC116055792			-1.0357	0.000202337	0.0246173	77.666	65.1797	64.1739	144.736	162.592	116.415		7	3	116055792	XM_031307825.2	iroquois-class homeodomain protein IRX-5-like	1716	396
cbx7a		ENSSLUG00000002361	-1.03174	5.09e-10	5.85e-07	570.492	498.504	587.879	1144.73	1234.68	1008.25		21	6	116065274	XM_031320712.2	chromobox homolog 7a, X1-X2	4684	369		XM_035996826.1
LOC116065399	pmm1	ENSSLUG00000023500	-1.0217	3.24e-07	0.00012643	427.869	508.16	385.043	1032.38	886.27	765.209		21	8	116065399	XM_031320883.2	phosphomannomutase 1	2462	261
igfbp1a		ENSSLUG00000009898	-1.01382	1.04e-05	0.00265712	103.084	92.9415	101.991	199.392	179.286	222.619		11	4	116038225	XM_031282465.2	insulin-like growth factor binding protein 1a	2045	268
LOC116065701	fbxo33	ENSSLUG00000010617	-1.01379	3.09e-05	0.00615059	77.666	70.0079	83.6553	145.748	158.962	162.028		18	6	116065701	XM_031321276.2	F-box only protein 33	1780	496
LOC116039550			-1.00706	0.000413818	0.0417512	384.093	194.332	325.453	483.803	676.498	653.559		4	1	116039550	XM_031284415.2	transcription factor jun-B-like, X1-X2	1732	338		XM_031284416.2
pitx2		ENSSLUG00000010906	-1.00316	0.000310002	0.0332796	160.98	107.426	187.938	316.8	349.863	248.489		1	6	116052915	XM_031303753.2	pituitary homeobox 2, paired-like homeodomain 2, X1+2xX2	2046	313		XM_031303754.2	XM_036001068.1
tagln		ENSSLUG00000019284	1.00455	1.84e-07	7.79e-05	755.478	963.212	1043.97	429.147	511.003	437.068		5	6	116038883	XM_031283576.2	transgelin, X1-X2	1490	204		XM_031283577.2
osr1		ENSSLUG00000019808	1.00855	1.34e-05	0.00326511	708.878	957.176	1078.35	363.358	489.953	509.912		18	3	116065791	XM_031321431.1	odd-skipped related transcription factor 1	1450	267		XM_035994903.1
LOC118495296	P3H1		1.01254	0.000152642	0.0198559	110.144	143.637	139.807	68.8255	58.7943	68.0791		6	6	118495296	XM_036002360.1	prolyl 3-hydroxylase 1-like	1731	352
col6a3			1.01383	5.3e-05	0.00914253	449.05	644.555	585.587	218.622	260.582	351.288		8	72	116053548	XM_036004427.1	collagen, type VI, alpha 3, X1-X5	26531	8585		plus 5 more transcripts
tril			1.0255	0.000448913	0.0443165	96.0234	90.5274	113.45	46.5584	55.1651	45.613		16	1	116066856	XM_031323013.1	TLR4 interactor with leucine-rich repeats	3361	834
fn1b		ENSSLUG00000002617	1.02841	5.24e-05	0.00910405	1052.02	1595.7	1551.63	499.997	810.781	746.828		3	46	116054713	XM_031306406.2	fibronectin 1b, X1-X3	8261	2461		XM_031306407.2	XM_031306408.1
LOC116051035	ffar4		1.03253	0.000519286	0.0483802	216.053	212.438	357.54	119.433	109.604	155.22		15	33	116051035	XM_035992522.1	cone cGMP-specific 3',5'-cyclic phosphodiesterase subunit alpha'-like	4633	1501
LOC116067203	MXRA8	ENSSLUG00000011487	1.04658	0.000298046	0.0324676	148.271	269.168	255.55	102.226	108.153	115.734		6	12	116067203	XM_031323561.2	matrix remodeling-associated protein 8-like	1720	434
loxl3b		ENSSLUG00000012453	1.04834	0.000132828	0.0177233	166.629	212.438	269.301	105.263	119.766	89.1836		18	18	116057572	XM_031310097.2	lysyl oxidase-like 3b, X1-X7	3681	802		plus7 more transcripts
sra1			1.06858	0.000126333	0.0176083	389.742	427.289	225.755	158.906	164.043	173.602		13	7	116063588	XM_031318580.2	steroid receptor RNA activator 1, X1-X4	1548	299		plus3 more transcripts
LOC116056577	tmem26	ENSSLUG00000014324	1.0693	3.06e-05	0.00615059	177.926	249.856	273.885	104.25	125.573	104.842		15	6	116056577	XM_035992759.1	transmembrane protein 26, X1-X2	2721	322		XM_031308740.2
col16a1			1.07748	3.24e-05	0.00633019	432.105	522.645	710.497	205.464	286.713	296.144		16	71	116067052	XM_031323348.2	collagen, type XVI, alpha 1, X1-X3	6483	1608		XM_031323349.2	XM_031323350.2
fbln1		ENSSLUG00000014196	1.08122	0.000279567	0.0312556	217.465	147.258	260.134	79.959	111.782	102.799		7	18	116038543	XM_031283036.2	fibulin 1, X1-X2	2747	690		XM_036002883.1
mmp2		ENSSLUG00000021732	1.08688	4.73e-05	0.00857402	1885.16	2756.86	3692.29	1055.66	1427.03	1440.55		3	13	116037572	XM_031281506.2	matrix metallopeptidase 2	3169	658
mdh1ab		ENSSLUG00000018360	1.08957	3.81e-07	0.000140888	254.179	339.176	275.031	142.712	129.202	136.839		15	10	116061686	XM_035992206.1	malate dehydrogenase 1Ab, NAD (soluble)	1608	333
hsd11b2		ENSSLUG00000003884	1.09261	1.99e-05	0.00445677	159.568	237.785	202.835	82.9955	99.4423	98.7147		3	7	116063141	XM_035999816.1	hydroxysteroid (11-beta) dehydrogenase 2	1995	415		XM_031317999.2
si:ch211-266i6.3		ENSSLUG00000016219	1.09365	0.000141172	0.0185978	223.113	305.379	169.602	121.457	95.813	110.288		13	7	116058337	XM_031311152.2	cytoskeleton-associated protein	2242	574		XM_031311153.2
fkbp9		ENSSLUG00000007663	1.09623	5.14e-05	0.00901705	420.808	315.035	404.525	121.457	211.224	198.791		16	10	116066989	XM_031323242.2	FKBP prolyl isomerase 9	2861	565
ldlrad2		ENSSLUG00000013787	1.10472	3.49e-08	1.81e-05	1575.91	1559.49	2252.96	810.724	900.787	794.483		6	5	116034552	XM_031277256.2	low density lipoprotein receptor class A domain containing 2, X1-X2	3481	386		XM_031277257.2
slc25a4		ENSSLUG00000017453	1.10644	4.39e-05	0.00817788	110.144	129.152	116.888	52.6313	61.6978	51.0593		4	4	116034248	XM_031276822.2	solute carrier family 25 member 4	1413	298
cpb1		ENSSLUG00000024210	1.11071	0.000117468	0.0169902	148.271	150.879	224.609	69.8376	78.3924	93.9492		23	11	116053755	XM_031304909.2	carboxypeptidase B1 (tissue), X1-X2	1554	428		XM_035998258.1
LOC116041437			1.11683	0.000241826	0.0277871	196.283	190.711	223.463	61.7405	93.6354	124.585		14	4	116041437	XR_004102955.1	uncharacterized ncRNA	1256	n/a
LOC116049310	CX3CR1	ENSSLUG00000015332	1.12046	0.00041067	0.0416367	72.0175	96.5626	97.4068	37.4492	39.1962	45.613		10	2	116049310	XM_031298845.1	chemokine-like receptor 1	2987	379
col6a2		ENSSLUG00000003127	1.13401	0.000417232	0.0418913	605.794	801.469	1304.11	339.067	544.392	351.969		9	33	116055045	XM_036004748.1	collagen, type VI, alpha 2, X1-X4	4121	1017		plus3 more
lamc3		ENSSLUG00000021472	1.13457	2.55e-05	0.00543575	453.287	655.418	633.717	184.209	286.713	321.333		14	28	116062938	XM_031317743.2	laminin, gamma 3	5641	1638
col5a2a			1.14124	3.84e-06	0.00120346	516.832	655.418	691.015	205.464	293.972	343.799		8	54	116047627	XM_031296534.2	collagen, type V, alpha 2a	5803	1508
LOC116037790	MREG		1.14658	0.000101985	0.0155586	93.1991	118.289	143.245	51.6191	53.7133	55.1441		8	5	116037790	XM_031281820.2	melanoregulin-like	1903	222		XM_036004625.1	XM_031281821.2
LOC116042861	glis2a	ENSSLUG00000000255	1.16488	0.000248897	0.0282404	216.053	231.75	413.692	138.663	142.994	103.48		4	7	116042861	XM_031289276.2	zinc finger protein GLIS2-like	2535	490
si:ch211-105c13.3	S100A16	ENSSLUG00000011797	1.16709	1.65e-05	0.00393183	220.289	363.317	350.665	158.906	140.816	117.777		10	3	116049545	XM_031299307.2	protein S100-A16 (calcium ion binding activity and protein homodimerization activity.)	785	91
purg		ENSSLUG00000016207	1.169	5.4e-09	4.3e-06	903.749	1007.87	1000.43	336.03	455.838	501.062		14	5	116041436	XM_031287328.2	purine-rich element binding protein G	5083	346
LOC116047721	zinc transporter 1	ENSSLUG00000011033	1.17351	3.91e-07	0.00014196	203.344	189.504	242.944	91.0926	88.5544	102.119		5	6	116047721	XM_036001560.1	zinc transporter 1	2317	554
acanb			1.17421	0.000321614	0.0339385	619.916	806.297	1385.47	334.006	373.09	538.506		7	19	116046791	XM_031295186.2	aggrecan b core protein	6114	1294
tfpi2		ENSSLUG00000016912	1.1779	3e-07	0.00011921	201.931	211.231	265.863	95.1411	99.4423	105.523		16	5	116067013	XM_031323284.2	tissue factor pathway inhibitor 2	861	242
wls		ENSSLUG00000005156	1.18228	1.61e-08	9.45e-06	1033.66	1482.24	1376.3	482.791	646.738	584.8		9	12	116048785	XM_031298010.2	Wnt ligand secretion mediator	2842	546
lum		ENSSLUG00000013524	1.18502	3.59e-05	0.00688099	330.433	576.961	650.907	195.343	260.582	229.427		20	3	116060003	XM_031313314.2	lumican	1865	342
aebp1			1.19353	0.000449957	0.0443165	319.136	368.145	715.081	161.942	246.791	204.237		14	21	116041776	XM_035991753.1	AE (adipocyte enhancer) binding protein 1a	3506	1027		XM_035991754.1	XM_031287825.2
LOC116037802	CD163	ENSSLUG00000002294	1.19409	0.000473928	0.0455919	86.1386	101.391	147.829	59.7163	46.4548	41.5283		8	9	116037802	XM_031281831.2	scavenger receptor cysteine-rich type 1 protein M130-like, X1-X2	2058	592		XM_031281834.2
rcn3		ENSSLUG00000012922	1.21066	6.56e-09	5.02e-06	381.269	376.594	389.627	152.833	198.885	143.647		2	10	116045049	XM_031292574.2	reticulocalbin 3, EF-hand calcium binding domain, X1-X2	1306	316		XM_031292575.2
acta2		ENSSLUG00000016931	1.21214	0.000129246	0.0176083	379.857	777.329	829.677	256.071	350.588	251.212		22	9	116059256	XM_035997525.1	actin alpha 2, smooth muscle	2715	377
LOC116053545	lss	ENSSLUG00000016140	1.2146	9.84e-06	0.00255771	224.525	387.457	283.053	109.311	146.623	129.35		8	22	116053545	XM_031304621.2	lanosterol synthase (2,3-oxidosqualene-lanosterol cyclase)	2582	735
slc5a5		ENSSLUG00000001137	1.22491	1.23e-07	5.72e-05	992.712	1162.37	1544.76	495.949	455.112	631.774		11	16	116055437	XM_031307433.2	solute carrier family 5 member 5, 2x X1-X3	2448	591		plus 3 more transcripts
LOC116039173	trim101	ENSSLUG00000013351	1.25508	0.000128137	0.0176083	276.773	240.199	484.742	177.124	124.121	119.819		12	13	116039173	XM_036008453.1	tripartite motif-containing protein 54-like, X1-X2	4260	967		XM_036008454.1
col1a1a			1.2565	0.000193	0.0236886	859.974	1640.36	1242.22	335.018	473.258	757.04		2	49	116045007	XM_031292502.2	collagen, type I, alpha 1a, X1-X3	6060	1447		XM_031292503.2	XM_035994774.1
igfals		ENSSLUG00000000664	1.25845	8.95e-09	5.97e-06	1982.6	2738.76	2954.29	978.739	1285.49	944.257		21	2	116059410	XM_031312456.2	insulin-like growth factor binding protein, acid labile subunit	2772	577
pcdh12			1.26388	1.91e-05	0.0044496	135.562	152.086	159.289	61.7405	78.3924	46.2938		1	5	116062402		protocadherin 12
wfdc1			1.32469	7.86e-09	5.6e-06	535.189	532.301	636.009	169.027	240.984	268.232		7	7	116053830	XM_031304979.2	WAP four-disulfide core domain 1	2362	211		XR_004105946.2
fabp4a		ENSSLUG00000002158	1.34605	3.27e-12	5.64e-09	2514.96	2709.79	3510.08	1301.61	1112.01	1024.59		16	4	116047432	XM_031296254.2	fatty acid binding protein 4a, adipocyte-like	713	134
vegfd		ENSSLUG00000001241	1.36659	3.63e-11	5.36e-08	1008.25	1064.6	1345.36	519.228	436.239	372.393		3	8	116054674		vascular endothelial growth factor D
LOC116035078	bmp1b	ENSSLUG00000015676	1.38234	2e-05	0.00445677	94.6113	140.016	113.45	36.437	55.1651	41.5283		1	21	116035078	XM_031278013.2	bone morphogenetic protein 1-like, X1-X3	3952	966		XM_031278014.2	XM_031278015.2
unc93a		ENSSLUG00000008948	1.40078	1.96e-12	4.05e-09	667.927	749.567	936.251	325.909	272.922	294.102		19	8	116066392		unc-93 homolog A, major facilitator superfamily (MFS)
c1qtnf6a		ENSSLUG00000007912	1.43342	7.13e-06	0.00199368	112.969	133.981	192.522	64.777	48.6323	50.3785		21	4	116065282	XM_031320723.2	C1q and TNF related 6a (complement C1q tumor necrosis factor-related protein 6-like)	1728	245		XM_035996829.1
vkorc1		ENSSLUG00000003769	1.50202	0.000441571	0.0441209	45.1875	56.7305	61.882	13.1578	19.5981	24.5085		22	3	116061570	XM_031315847.2	vitamin K epoxide reductase complex, subunit 1	723	163
col6a1		ENSSLUG00000002999	1.53566	2.59e-12	4.87e-09	581.789	673.524	904.164	232.792	254.05	258.02		9	35	116055046	XM_031306795.2	collagen, type VI, alpha 1	4841	1009
col1a2			1.58513	9.89e-06	0.00255771	1371.16	2528.73	2082.21	365.382	635.124	991.913		16	51	116066927	XM_031323143.2	collagen, type I, alpha 2, X1-X3	5451	1356		XM_031323144.2	XM_035993073.1
sqlea		ENSSLUG00000023716	1.64739	1.86e-06	0.00060148	364.324	819.575	536.31	155.87	142.994	249.85		10	12	116066669	XM_031322868.2	squalene epoxidase a	2963	572		XR_004109013.2	XM_036006538.1
optc			1.65831	5.15e-07	0.000181924	145.447	211.231	234.922	41.4977	76.9407	68.0791		6	7	116037115	XM_031280914.2	opticin, belongs to class III of the small leucine-rich repeat protein (SLRP) family	1454	328		XM_031280924.2
pi15a		ENSSLUG00000015438	1.66315	3.66e-07	0.000137767	138.387	231.75	178.77	40.4856	63.1495	68.7599		1	6	116038016	XM_031282207.2	peptidase inhibitor 15a, encodes a trypsin inhibitor, a role in the CNS	2611	259
serpinh1b	HSP47	ENSSLUG00000008861	1.70956	1.86e-13	4.28e-10	225.937	216.059	250.966	71.8619	78.3924	61.952		5	8	116046522	XM_031294876.2	serpin peptidase (serin proteinase] inhibitor, clade H (HSP 47), member 1b, chaperon for collagen expressed in ER	2080	405		XM_031294877.2
col1a1b			1.71364	4.3e-05	0.00809179	773.835	2135.24	1630.7	244.938	448.579	689.641		22	51	116061156	XM_031315091.2	collagen, type I, alpha 1b, X1-X3	5516	1453		XM_035997453.1	XM_035997454.1
LOC116065472	mgp	ENSSLUG00000021620	1.73715	1.57e-07	7.05e-05	283.834	660.247	555.792	118.42	167.673	163.39		21	5	116065472	XM_031321023.2	matrix Gla protein, a member of a family of vitamin K₂ dependent, Gla-containing proteins. MGP has a high affinity binding to calcium ions, similar to other Gla-containing proteins. The protein acts as an inhibitor of vascular mineralization and plays a role in bone organization, 2x X1+2x X2	1071	115		plus 3 more
agmo		ENSSLUG00000008412	1.74498	0.000225472	0.0264968	32.4785	47.0743	59.5901	11.1335	15.243	14.9774		10	14	116036086	XM_031279536.2	alkylglycerol monooxygenase, catalyzes the hydroxylation of alkylglycerols, a specific subclass of ether lipids	1840	445
LOC116044343	hbae5	ENSSLUG00000015741	1.75879	8.05e-05	0.013086	13883.8	61934	31618.3	11078.9	13734.6	6933.86		22	3	116044343	XM_031291469.2	hemoglobin subunit alpha-like	675	143
ppp1r3b		ENSSLUG00000024279	1.77023	0.000249241	0.0282404	33.8906	70.0079	43.5466	12.1457	15.9688	14.9774		14	3	116064117	XM_031319185.2	protein phosphatase 1, regulatory subunit 3B, glycogen-targeting subunit for phosphatase PP1. Facilitates interaction of the PP1 with enzymes of the glycogen metabolism and regulates its activity, 2x X1+2x X2	1287	286		plus 3 more
klf11b		ENSSLUG00000012317	1.79758	5.01e-14	1.48e-10	443.402	434.532	418.276	93.1169	121.218	156.582		18	4	116035648	XM_031278845.2	Kruppel-like factor 11b; a mesoderm derived, zinc finger TF binds to SP1- like GC- rich sequences in epsilon and gamma globin gene promoters inhibiting cellular growth and causing apoptosis. In the regulation of genes, it is involved in cellular inflammation and differentiation, making it an essential factor in early embryonic development. This TF binds to promoters of genes involved in cholester…	2346	527
LOC116042622	krt15	ENSSLUG00000009939	1.80166	1.41e-22	1.45e-18	762.538	736.29	881.245	195.343	237.355	248.489		4	7	116042622		keratin, type I cytoskeletal 13-like
pvalb5		ENSSLUG00000019885	1.81393	2.97e-10	4.06e-07	200.519	324.692	238.36	62.7527	66.0529	87.822		21	5	116059561	XM_031312736.2	parvalbumin 5, calcium-binding, involved in calcium signaling, role in cell-cycle regulation, present a.o. in some GABAergic interneurons	769	108
crispld1a		ENSSLUG00000015472	1.84008	2.75e-06	0.000873512	141.211	200.367	260.134	29.3521	68.2305	69.4407		1	15	116038024	XM_031282229.2	cysteine-rich secretory protein LCCL domain containing 1a	2976	516		XM_036000274.1
igf1		ENSSLUG00000004805	1.87039	1.11e-07	5.34e-05	240.058	490.055	223.463	102.226	75.489	83.7373		20	5	116060060	XM_031313442.2	insulin-like growth factor 1, aka somatomedin C, is a hormone similar in molecular structure to insulin which plays an important role in juvenile growth, and has anabolic effects in adults; produced primarily by the liver as an endocrine hormone as well as in target tissues in a paracrine/autocrine fashion. Production is stimulated by growth hormone (GH) and can be retarded by undernutrition.	4718	186?
tekt3			2.07201	1.29e-06	0.000429188	45.1875	67.5938	77.9255	16.1942	13.0654	16.339		22	8	116061586	XM_031315872.2	tektin 3 (related to testicular microtubules0	2101	486
klf11a		ENSSLUG00000018285	2.28705	4.36e-21	2.25e-17	295.131	321.071	248.674	49.5949	65.327	61.2712		19	6	116061416	XM_031315598.2	Kruppel-like factor 11a, X1-X3	1965	485		XM_035995100.1	XM_035995101.1
LOC116040611	F13A1	ENSSLUG00000003523	2.62822	7.96e-06	0.00213753	56.4843	41.0391	30.941	4.04856	10.8878	5.44633		2	19	116040611	XM_035999050.1	coagulation factor XIII A chain-like, X1-X3	2837	761		XM_035999051.1	XM_035999052.1
f7l		ENSSLUG00000025009	5.26106	2.27e-08	1.23e-05	138.387	7.24219	200.543	5.0607	2.17757	2.04237		24	8	116064664	XM_031319841.1	coagulation factor VII like, X1-X2	1467	431		XM_031319842.2

## Sheet: TableS4_DS_transcripts
Differentially spliced transcripts
geneID	chr	start	end	total_exons	exon_changes
acin1b	NC_050189.1	5024583	5051203	23	1
acta1b	NC_050175.1	16861186	16865394	7	1
aif1l prkaa1	NC_050186.1	1989726	2026063	20	4
atcaya	NC_050183.1	6603536	6616768	21	2
atp2a1l	NC_050194.1	13858352	13871565	25	1
btbd8	NC_050183.1	34156396	34194344	30	1
eva1c	NC_050185.1	16130092	16136631	13	1
f5	NC_050180.1	33885901	33936533	31	1
gpatch8	NC_050193.1	4718314	4746646	18	1
kctd17	NC_050194.1	6536918	6555835	12	1
kpnb1	NC_050193.1	1533151	1550909	26	1
LOC116035331	NC_050178.1	39121730	39131402	18	1		tubulin monoglycylase TTLL3-like
LOC116035968	NC_050182.1	14354430	14380159	17	4		transmembrane protein 176B-like
LOC116037393	NC_050181.1	38145632	38157051	3	1		ncRNA, 11,420 nt, 3 exons
LOC116041221	NC_050188.1	2493757	2584285	27	2		growth factor receptor-bound protein 10-like
LOC116046009	NC_050181.1	10159620	10167001	18	1		serine/arginine-rich splicing factor 11-like
LOC116047099	NC_050186.1	20811447	20858398	54	1		putative lncRNA
LOC116048863	NC_050181.1	33659921	33770407	12	1		putative lncRNA
LOC116055271	NC_050183.1	3990729	3998763	17	1		serine/arginine-rich splicing factor 11
LOC116059532 LOC116059520	NC_050184.1	4466746	4837600	10	2		LOC116059532 tubulin alpha chainLOC116059520 tubulin alpha 1b
LOC116060310	NC_050179.1	18248540	18405344	55	1		unconventional myosin-IXAa-like
LOC118493085	NC_050186.1	5984526	5998028	16	1		WD repeat-containing protein 62-like
nrxn1a	NC_050194.1	19144273	19204333	30	1
ppifa	NC_050187.1	21176138	21181861	6	1
ptprfa	NC_050183.1	29356302	29756418	41	1
rpl12	NC_050175.1	37178234	37183026	8	1
rpl17	NC_050186.1	1089072	1095537	7	1
scube2	NC_050175.1	24865590	24885990	26	1
selenbp1	NC_050182.1	6455493	6490308	16	1
srek1	NC_050186.1	14819430	14832447	18	1
thap12a	NC_050185.1	4778177	4783115	5	1
tra2a	NC_050188.1	21740228	21745709	13	1

## Sheet: TableS5_intersections
DS	up_planktifvores	up_piscivores		Intersections DEX x Cannibal	Intersections DEX x Normal	Intersections all	Intersections N x L (Cannibal)	ncapd
acin1b	acanb	acta1b						no
acta1b	acta2	aqp8a.1		acta1b
aif1l	aebp1	asb5b
atcaya	agmo	atp2a1l
atp2a1l	bmp1b	cbx7a		atp2a1l
btbd8	c1qtnf6a	cebpd
eva1c	CD163	ch25h
f5	col16a1	ciarta
gpatch8	col1a1a	ckma
grb10	col1a1b	ckmb
kctd17	col1a2	dct
kpnb1	col5a2a	ddit4
myo9a	col6a1	dusp1
nrxn1a	col6a2	fbxo33
ppifa	col6a3	fkbp5
prkaa1	cpb1	fosab
ptprfa	crispld1a	gpr151
rpl12	CX3CR1	grb10a
rpl17	F13A1	hlx1
scube2	f7l	hoxc8a
selenbp1	fabp4a	ier2a
srek1	fbln1	ier2b
srsf11	ffar4	igf2bp1
srsf11	fkbp9	igfbp1a
tba1b	fn1b	iroquois-class homeodomain protein IRX-5
thap12a	glis2a	klf15
tmem176b	hbae5	LIM/homeobox protein LMX-1.2
tra2a	hsd11b2	LOC116047371
ttll3	igf1	lrrc47
tubal	igfals	mitochondrial basic amino acids transporter
wdr62	klf11a	msantd4
	klf11b	myha
	krt13	myha
	lamc3	myha
	ldlrad2	myha
	loxl3b	myl1
	lss	mylpfa
	lum	mylz3
	mdh1ab	nkx2.4a
	mgp	nucleoside diphosphate kinase A
	mmp2	parvalbumin beta
	MREG	pde9al
	MXRA8	per1b
	optc	pitx2
	osr1	pkmb
	P3H1	pmchl
	pcdh12	pmm1
	pi15a	pnp5a
	ppp1r3b	polymeric immunoglobulin receptor
	purg	pomca
	pvalb5	prodha
	rcn3	pyyb
	serpinh1b	si:ch211-117k10.3
	si:ch211-105c13.3	skor2
	si:ch211-266i6.3	socs3a
	slc25a4	stk35
	slc5a5	tdh
	sqlea	tefb
	sra1	tnnc2
	tagln	tnni2a.2
	tekt3	tnnt3a
	tfpi2	transcription factor jun-B
	tmem26	vdra
	tril	vdrb
	trim101	zgc:66479
	unc93a	zinc finger protein 395
	vegfd	znf395b
	vkorc1	znf704
	wfdc1
	wls
	zinc transporter 1
