# Supplementary material for: Transition to Piscivory Seen Through Brain Transcriptomics in a Juvenile Percid Fish: Complex Interplay of Differential Gene Transcription, Alternative Splicing, and ncRNA Activity
Source: J Exp Zool A Ecol Integr Physiol. 2024 Dec 4;343(2):257–77. doi: 10.1002/jez.2886 (PMC11788885; doi:10.1002/jez.2886)
Supplement: Supplementary file 3 — Supporting information. [file JEZ-343-257-s001.xlsx]

## Sheet: Sheet1
Appendix: Differential transcription analysis results for feeding behaviour and predation related genes and their receptors in pikeperch (genes significantly upregulated in planktivores are in bold)
Gene	Protein	Note/ID	log2FCh	pvalue	padj	L1B	L2B	L3B	N2B	N3B	N4B
Adipor1a	Adiponectin receptor 1a		0.0882957	0.577764	0.999565	1647.93	1631.91	1840.42	1406.87	1618.66	1789.12
Adipor2	Adiponectin receptor 2		-0.141491	0.429369	0.999565	467.408	632.485	571.835	636.636	585.766	623.605
Agrp	Agouti related protein		-6.60662	0.00745017	0.275314	0	0	1.14596	6.07284	124.121	0.680791
Apela	Apelin receptor early endogenous ligand	not found
Apln	Apelin		-0.0270181	0.878354	0.999565	1911.99	2647.02	2004.29	2238.85	2301.69	2147.9
Aplnra	Apelin receptor A		0.266688	0.3985	0.999565	251.355	385.043	223.463	160.93	258.405	294.102
Aplnr2	Apelin receptor 2	not found
Cart3	Cocaine- and amphetamine-regulated transcript 3	not found
Cart4	Cocaine- and amphetamine-regulated transcript 4		-0.216173	0.616496	0.999565	371.384	1003.04	1317.86	1558.7	810.781	760.444
Cartl	Cocaine- and amphetamine-regulated transcript-like		-0.146315	0.820126	0.999565	53.6601	335.555	104.283	81.9833	137.187	326.78
Ccka	Cholecystokinin A		-1.06316	0.20126	0.952555	384.093	429.703	66.4658	285.423	759.971	793.122
Cckar	Cholecystokinin A receptor		-0.43792	0.32197	0.986188	24.0058	28.9688	22.9193	31.3763	28.3084	42.8898
Cckb	Cholecystokinin B		0.824479	0.0770917	0.777694	1091.56	334.348	1565.38	504.046	786.102	398.944
Drd1a	Dopamine receptor D1a		0.670705	0.0710532	0.759225	53.6601	88.1133	119.18	56.6798	50.0841	57.8672
Drd1b	Dopamine receptor D1b		-0.244477	0.200684	0.952469	295.131	380.215	291.074	395.747	369.461	380.562
Drd2a	Dopamine receptor D2a		-0.185218	0.432665	0.999565	290.894	329.52	230.338	314.775	381.8	270.274
Drd2l	Dopamine receptor D2 like		-0.0364344	0.904516	0.999565	84.7265	136.395	100.845	128.542	88.5544	114.373
Drd3	Dopamine receptor D3		0.281317	0.397	0.999565	49.4238	76.043	81.3633	58.7041	53.7133	58.548
Drd4b	Dopamine receptor D4b		0.680608	0.288525	0.981861	22.5937	20.5195	12.6056	6.07284	13.7913	14.2966
Drd4-rs	Dopamine receptor 4 - related sequence		1.19137	0.000612245	0.0543958	482.941	261.926	724.248	237.853	212.676	193.345
Drd5a	Dopamine receptor 5a		0.257596	0.457916	0.999565	62.1328	92.9415	83.6553	61.7405	51.5358	86.4605
Fosaa	v-fos FBJ murine osteosarcoma viral oncogene homolog Aa		-0.0158005	0.9617	0.999565	337.494	442.981	503.078	640.685	271.47	388.051
Fosab	v-fos FBJ murine osteosarcoma viral oncogene homolog Ab		-2.01091	3.0533e-05	0.00615059	553.546	170.192	138.661	726.716	1175.89	1567.18
Fosb	FBJ murine osteosarcoma viral oncogene homolog B		-0.448745	0.445638	0.999565	77.666	16.8984	92.823	46.5584	113.234	95.3107
Fosl1a	FOS like 1, AP-1 transcription factor subunit a		-0.24656	0.719692	0.999565	14.1211	16.8984	6.87578	9.10926	21.0498	14.2966
Fosl2	FOS like 2, AP-1 transcription factor subunit		0.144666	0.709653	0.999565	1599.92	480.399	984.382	665.988	1111.29	993.274
Galr1	Galanin recpotor 1		-0.0468769	0.874946	0.999565	97.4355	124.324	91.677	90.0804	136.461	96.6723
Galr1a	Galanin receptor 1a		0.554251	0.244682	0.970794	46.5996	56.7305	112.304	69.8376	31.2118	46.9746
Galr1l	Galanin receptor 1-like		-0.269756	0.722793	0.999565	7.06054	10.8633	11.4596	5.0607	13.0654	17.0198
Galr2b	Galanin receptor 2b		-0.0190092	0.932131	0.999565	223.113	184.676	241.798	240.889	187.271	230.788
Hcrt	Orexin/hypocretin		-2.62255	0.00774692	0.280122	9.88476	2.41406	2.29193	38.4613	45.0031	4.76554
Hcrtr2	Orexin/hypocretin receptor 2		-0.205414	0.64728	0.999565	60.7207	56.7305	67.6118	119.433	46.4548	49.017
Leprrp	Leptin receptor gene-related protein		0.0641006	0.837271	0.999565	707.466	1525.69	1000.43	1360.32	872.479	862.562
Lepl	Leptin-like	not found
Lepr	Leptin receptor		-0.0734263	0.837561	0.999565	62.1328	98.9766	108.866	82.9955	74.0373	127.308
Leprotl1	Leptin receptor overlapping transcript like 1		0.0868197	0.587146	0.999565	1091.56	1099.61	1227.33	1143.72	1141.05	936.088
Mc1r	Melanocortin 1 receptor		0.187231	0.647009	0.905947	33.2745	36.4518	35.0332	29.2358	25.8442	36.7556
Mc4r	Melanocortin 4 receptor		0.000264195	0.999236	0.99972	297.149	215.066	197.978	203.481	306.214	200.742
Mchr1a	Melanin-concentrating hormone receptor 1a		-0.159173	0.819342	0.999565	5.64843	12.0703	12.6056	10.1214	13.0654	10.8927
Mchr1b	Melanin-concentrating hormone receptor 1b	not found
Mchr2b	Melanin-concentrating hormone receptor 2b	not found
Npy	Neuropeptide Y		0.841379	0.0572158	0.707772	2779.03	661.454	1769.37	1127.52	1170.81	609.308
Npy2r	Neuropeptide Y receptor Y2		-0.746739	0.188908	0.940348	15.5332	8.44922	22.9193	22.2671	31.9377	24.5085
Npy2rl	Neuropeptide Y receptor Y2, like		-0.00650575	0.977533	0.999565	232.998	232.957	319.724	258.096	230.822	300.91
Npy4r	Neuropeptide Y receptor Y4		0.43682	0.436186	0.999565	31.0664	12.0703	33.2329	19.2307	16.6947	20.4237
Npy7r	Neuropeptide Y receptor Y7		-0.0792124	0.83805	0.999565	62.1328	129.152	67.6118	67.8134	94.3613	110.969
Npy8br	Neuropeptide Y receptor Y8b		0.344209	0.512673	0.999565	264.064	65.1797	302.534	97.1654	244.613	155.22
Pmch	Pro-melanin-concentrating hormone		-3.99312	NA	NA	8.47265	1.20703	0	9.10926	135.735	4.76554
Pmchl	Pro-melanin-concentrating hormone, like		-7.25356	4.71242e-05	0.00857402	0	1.20703	2.29193	47.5706	487.775	12.2542
Pomcl	Pro-opiomelanocortin-like	116044757	-2.9371	0.000193559	0.0236886	5.64843	12.0703	19.4814	15.1821	182.19	89.1836
Pomcl	Pro-opiomelanocortin-like	116055658	-4.8898	0.00717063	0.27097	0	3.6211	9.1677	2.02428	224.289	155.901
Pomcl	Pro-opiomelanocortin-like	116066262	-0.0283845	0.94629	0.999565	94.6113	62.7657	118.034	146.76	67.5046	68.0791
Pyya	Peptide Yya		0.409435	0.25584	0.975595	509.771	1478.61	1302.96	767.202	702.629	1008.93
Pyyb	Peptide Yyb		-2.84893	0.000149087	0.0195162	1.41211	13.2774	3.43789	30.3642	36.2928	65.3559
Spx	Spexin		-1.13803	0.0730091	0.764968	5.64843	26.5547	13.7516	39.4735	21.7757	40.8475
Epd	Ependymin	highest transcription	0.953825	5.43554e-05	0.00929118	322092	337402	486356	249053	170893	171615
